# Supplementary material for: Prenatal Exposure to Tobacco and Cannabis in Six Race/Ethnicity Groups during the First Three Years after Legalization of Cannabis for Recreational Use in California
Source: Int J Environ Res Public Health. 2023 Dec 21;21(1):11. doi: 10.3390/ijerph21010011 (PMC10815235; doi:10.3390/ijerph21010011)
Supplement: Supplementary file 1 [file ijerph-21-00011-s001.zip]

Archive with 1 entries (1 files):
- ijerph-2746813-supplementary.pdf
